# Supplementary material for: Aphid Resistance Segregates Independently of Cardenolide and Glucosinolate Content in an Erysimum cheiranthoides (Wormseed Wallflower) F2 Population
Source: Plants (Basel). 2024 Feb 6;13(4):466. doi: 10.3390/plants13040466 (PMC10893121; doi:10.3390/plants13040466)
Supplement: Supplementary file 1 [file plants-13-00466-s001.zip]

Archive with 2 entries (2 files):
- Erysimum-aphid Supplemental Figures.pdf
- Erysimum-aphid Supplemental Tables.xlsx
